# Supplementary material for: Exploring Applications of Radiomics in Magnetic Resonance Imaging of Head and Neck Cancer: A Systematic Review
Source: Front Oncol. 2018 May 14;8:131. doi: 10.3389/fonc.2018.00131 (PMC5960677; doi:10.3389/fonc.2018.00131)
Supplement: Table S2 — Finalized checklist scores. [file data_sheet_2.xlsx]

## Sheet: Checklist Scores
Study Title	Identify the report as introducing a predictive model	Background	Objectives	Data sources	Performance metrics of the predictive model or models, in point estimates	Performance metrics of the predictive model or models, in confidence intervals	Conclusion including the practical value of the developed predictive model or models	Identify the clinical goal	Review the current practice of any existing models	Review the prediction accuracy of any existing models	State the nature of study being predictive modeling	Define the target of prediction	Identify how the prediction problem may benefit the clinical goal	Identify the clinical setting for the target predictive model	Define a measurement for the prediction goal (e.g. patient-based, outcome-based).	Determine that the study is retrospective or prospective.	Identify the problem to be prognostic, diagnostic, classification-based, etc.	Determine the form of the prediction model: (1) classification if the target variable is categorical, (2) regression if the target variable is continuous, (3) survival prediction if the target variable is the time to an event.	Explain practical costs of prediction errors (eg, implications of underdiagnosis or overdiagnosis).	Defining quality metrics for prediction models. (b =see examples in Multimedia Appendix 2)	Define the success criteria for prediction (eg, based on metrics in internal validation or external validation in the context of the clinical problem).	Identify relevant data sources.	States that relevant data sources were approved by ethics committee or Institutional Review Board.	States the inclusion criteria for data.	States the exclusion criteria for data.	Describe the time span of data.	Describe the sample or cohort size.	Define the observational units on which the response variable is defined.	Define the observational units on which the predictor variable(s) are defined.	Define the predictor variables. Extra caution is needed to prevent information leakage from the response variable to predictor variables	Describe the data cleaning performed.	Describe the transformation performed.	Remove outliers with impossible or extreme responses	State any criteria used for outlier removal.	State how missing values were handled.	Describe the basic statistics of the dataset, particularly of the response variable.	--Classification vs. Regression Problem: If classification problem, described ratio of positive to negative classes. If regression problem, described the distribution of the response variable, time to event	Define the model validation strategies.	Define the validation metrics. (e.g. for regression problems, the normalized root-mean-square error should be used. For classification problems, the metrics should include sensitivity, specificity, positive predictive value, negative predictive value, area under the ROCd curve, and calibration plot.) (e= See Textbox 2)	*Retrospective vs. Prospective: For prospective studies, define the starting time for validation data collection.	Identify independent variables that predominantly take a single value (eg, being zero 99% of the time).	Report the number of independent variables.	Determine a set of candidate modeling techniques (eg, logistic regression, random forest, or deep learning). If only one type of model was used, must also justify the decision for using that model. (g= See Multimedia Appendix 1 for common methods and their strengths & limitations)	Define the performance metrics to select the best model.	Specify the model selection strategy. (e.g. Common methods include K-fold validation or bootstrap to estimate the lost function on a grid of candidate parameter values. For K-fold validation, proper stratification by the response variable is needed.) (h = See Textbox 4)	Report the predictive performance of the final model in terms of the validation metrics specified in the methods section (+1 pt)	If possible, report what variables were shown to be predictive of the response variable.	Designate subpopulation performance characteristics	Interpretation of the final model.
Yang	1	0	1	0	1	1	1	1	0	0	1	1	1	0	1	0	1	1	0	1	0	0	1	0	0	0	1	1	1	1	0	1	0	0	0	1	0	0	0	0	0	1	0	0	0	2	0	0	1
Jansen	0	0	0	1	0	0	0	1	1	1	1	1	1	0	1	1	1	1	0	1	0	0	1	1	0	0	1	1	1	1	0	0	0	0	0	1	1	0	0	0	0	0	1	0	0	1	0	0	1
Meyer	1	1	1	0	1	0	1	1	1	1	1	1	1	0	1	0	1	0	0	0	0	1	1	0	0	0	1	1	1	1	1	0	1	1	0	1	0	0	0	0	0	0	0	0	0	1	1	0	1
Ouyang	1	1	0	0	1	0	1	1	1	0	1	1	0	0	1	1	1	1	0	1	0	0	1	1	0	0	1	1	1	1	1	1	0	0	0	1	0	1	0	1	0	1	1	0	0	3	1	0	1
Pallamar 2013	1	0	1	0	0	0	0	1	0	0	1	1	0	1	0	1	0	1	0	1	0	1	1	1	1	1	1	1	1	1	1	0	1	1	0	1	1	1	1	0	0	1	1	0	0	2	1	1	1
Dang	1	1	1	0	1	0	1	1	1	1	1	1	1	1	0	1	1	1	0	1	0	1	1	1	1	1	1	1	0	1	1	0	0	0	1	1	1	1	0	0	0	1	1	0	1	0	1	0	1
Pallamar 2016	1	0	1	1	1	0	1	1	1	0	1	1	1	1	0	1	1	1	0	1	1	1	0	1	1	1	1	1	0	1	1	0	0	0	0	0	1	1	1	1	0	1	1	0	0	1	1	0	1
Zhang Onco	1	0	1	0	1	1	1	1	1	0	1	1	1	0	1	1	1	1	0	1	0	0	1	1	0	1	1	1	1	1	0	0	0	0	0	1	1	1	1	1	0	1	1	0	0	3	1	1	1
Zhang CL	1	0	1	0	1	1	1	1	1	1	1	1	1	1	1	1	1	0	1	0	1	1	1	1	1	0	1	1	1	0	1	0	0	0	0	1	0	1	1	1	0	1	1	1	1	3	1	1	1
Scalo	1	1	1	0	1	0	1	1	1	0	1	1	1	1	1	1	1	1	0	1	1	1	1	0	0	1	1	1	1	1	1	1	0	0	0	1	1	1	0	0	0	1	1	0	1	2	1	1	1
Thor	1	0	1	0	1	0	1	1	1	0	1	1	1	1	1	1	1	1	0	1	1	1	1	1	1	1	1	1	1	1	0	0	0	0	0	1	1	1	1	1	0	1	0	1	1	3	1	1	1
Zhang AACR	1	1	1	0	1	0	1	1	1	0	1	1	1	0	1	1	1	1	0	1	1	1	1	1	1	1	1	1	1	1	0	0	0	0	0	1	1	1	0	1	0	1	1	1	1	3	1	1	1
Brown	1	1	1	1	1	0	1	1	1	1	1	1	1	1	1	1	1	1	0	0	1	1	1	1	1	1	1	1	0	1	1	1	1	0	0	1	1	1	1	1	0	1	1	0	0	3	1	0	1
Ramkumar	1	1	1	0	1	0	1	1	0	0	1	1	1	1	0	1	1	1	1	1	1	1	1	1	1	1	1	1	1	1	1	1	0	0	0	1	1	1	1	1	0	1	1	1	1	2	1	1	1
Farhidzadeh	1	1	1	0	1	0	0	1	1	1	1	1	1	1	1	0	1	1	1	1	0	1	0	0	0	0	1	1	1	1	1	1	0	0	0	0	1	1	1	0	0	1	1	1	1	2	1	1	1
Liu	1	0	1	0	1	0	1	1	0	0	1	1	1	0	1	1	1	1	0	1	1	1	1	1	1	1	1	1	1	1	1	1	1	1	0	1	1	1	2	1	1	1	1	1	1	3	0	1	1
Column Sums	15	8	14	3	14	3	13	16	12	6	16	16	14	9	12	13	15	14	3	13	8	12	14	12	9	10	16	16	13	15	11	7	4	3	1	14	12	13	10	9	1	14	13	6	8	34	13	9	16
[truncated: 8 more columns]
