# Supplementary material for: Exploring Applications of Radiomics in Magnetic Resonance Imaging of Head and Neck Cancer: A Systematic Review
Source: Front Oncol. 2018 May 14;8:131. doi: 10.3389/fonc.2018.00131 (PMC5960677; doi:10.3389/fonc.2018.00131)
Supplement: Table S3 — MRI radiomics in HNC: abstracts only. [file data_sheet_3.xlsx]

## Sheet: Sheet1
S.Table 3. MRI Radiomics in HNC: Abstracts Only
Article Title	Article Authors	Publication Date	Number of Patients	Head and Neck Sub-site	MRI Modality And/Or Sequence Used for Radiomics Analysis	ROI Segmentation Method	Image Pre-Processing: Yes/No	Feature Extraction Software	Analyzed Endpoint	Statistical Findings: Radiomic Model Performance	Conclusions	Successful Search Terms Used (1=Radiomic(s), 2=MRI texture analysis, 3=texture analysis, 4=head and neck, 5=magnetic resonance imaging texture analysis)	Databases (1=PubMed, 2=EMBASE, 3=NIH, 4=ClinicalTrials.Gov, 5=ChiCTR)
Studies on Radiomics for Prognostic and Predictive Biomarkers
Radiomics model from volumetric MRI high order texture analysis for pre-treatment stratification of patients with nasopharyngeal carcinoma [ABSTRACT ONLY]	Nair JKR, Vallieres M, Shenouda G, Zeitouni A, Chankowsky J	N/A	35	Nasopharynx	Contrast-enhanced T1-weighted; Contrast enhanced T2-weighted; T1-weighted; T2-weighted	Not specified	Not specified	Matlab	Treatment failure; Locoregional recurrence; Distant metastasis	A radiomics signature containing 42 texture features extracted at 4 resolutions predicted treatment failure (AUC: 0.92 ± 0.02; Sensitivity: 0.88 ± 0.04; Specificity: 0.88 ± 0.02; Prediction Confidence: 92%), locoregional failure (AUC: 0.94 ± 0.01; Sensitivity: 0.88 ± 0.04; Specificity: 0.90 ± 0.02; Prediction Confidence: 72%), and distant metastasis (AUC: 0.96 ± 0.02; Sensitivity: 0.89 ± 0.05; Sp…	Multivariate models utilizing 3D volumetric MRI texture features demonstrate an ability to predict treatment response and estimate local regional recurrence or distant metastasis.	1	1
Multi-parametric MRI Radiomics for Pre-treatment Prediction of the Progression-Free Survival in Advanced Nasopharyngeal Carcinoma [ABSTRACT ONLY]	Zhang B	4/22-24/2017 (ePub)	Not specified	Nasopharynx	Not specified	Not specified	Not specified	Not specified	PFS	Radiomics nomogram improves AJCC 7th ed. TNM staging and clinical data in predicting PFS. Positive associations between signature and overall stage, T stage; negative associatons with N stage. Mechanism of lymph node metsastasis correlation described but not clarified.	An MRI-based radiomics nomogram could predict PFS in advanced NPC patients.	1	1
MRI Based Radiomics Signature, a Quantitative Prognostic Biomarker for Nasopharyngeal Carcinoma [ABSTRACT ONLY]	Ming X, Ying H, Huang R, Wang J, Hu W, Zhang Z, Zhai R, Kong F, Ou X, Hu C, He X, Shen C, Wang X, Du C, Xu T	8/1/2017 (ePub)	303 (training=200, validation=103)	Nasopharynx	Not specified	Not specified	Not specified	Not specified	DFS, OS, DMFS, LRFS	When included with clinical features, a radiomics signature predicted DFS (C-index: 0.753 [0.642-0.865]) and OS (C-index: 0.773 [0.621-0.924]) in the validation cohort, improving upon prediction accuracy with clinical features alone (0.035 for DFS and OS).	The MRI-based radiomics signature demonstrated prognostic significance in this cohort and could provide more information regarding treatment decisions in NPC patients.	1	1
