# Supplementary material for: Exploring Applications of Radiomics in Magnetic Resonance Imaging of Head and Neck Cancer: A Systematic Review
Source: Front Oncol. 2018 May 14;8:131. doi: 10.3389/fonc.2018.00131 (PMC5960677; doi:10.3389/fonc.2018.00131)
Supplement: Table S4 — Reports of measured outcomes. [file data_sheet_4.xlsx]

## Sheet: Sheet1
Manuscript	Measure Reported	Effect Size Value	Description	Notes
Meyer et al.	r	0.62	S(0;1)InvDFMom and cell count, T1
Meyer et al.	r	0.73	S(0;1)SumAverg and cell count, T1
Meyer et al.	r	0.62	S(1;1)SumVarnc and cell count, T1
Meyer et al.	r	0.78	S(1;1)SumAverg and cell count, T1
Meyer et al.	r	0.72	S(2;0)SumAverg and cell count, T1
Meyer et al.	r	0.66	S(0;2)SumAverg and cell count, T1
Meyer et al.	r	0.61	S(2;2)InvDfMom and cell count, T1
Meyer et al.	r	0.65	S(2;2) SumAverg and cell count, T1
Meyer et al.	r	0.68	S(3;0)SumAverg and cell count, T1
Meyer et al.	r	0.57	S(0;3)SumAverg and cell count, T1
Meyer et al.	r	0.56	S(3;3)Correlat and cell count, T1
Meyer et al.	r	0.62	S(3;3)SumAverg and cell count, T1
Meyer et al.	r	0.65	S(4;0)Contrast and cell count, T1
Meyer et al.	r	0.7	S(4;0)InvDFMom and cell count, T1
Meyer et al.	r	0.71	S(4;0) SumAverg and cell count, T1
Meyer et al.	r	0.63	S(4;4) SumAverg and cell count, T1
Meyer et al.	r	0.6	S(5;0)Contrast and cell count, T1
Meyer et al.	r	0.6	S(5,0)Correlat and cell count, T1
Meyer et al.	r	-0.69	S(5;0)DifVarnc and cell count, T1
Meyer et al.	r	0.61	S(5;5)SumAverg and cell count, T1
Meyer et al.	r	0.82	S(0;1)Sum Averg and cell count, T1
Meyer et al.	r	-0.69	S(5;0)AngScMom and cell count, T1
Meyer et al.	r	-0.69	S(5;0)DifVarnc S(5;0) and cell count, T1
Meyer et al.	r	-0.66	S(5;0)DiffEntrp and cell count, T1
Meyer et al.	r	-0.63	GrNonZeros and cell count, T1
Meyer et al.	r	0.63	Variance and cell count, T2
Meyer et al.	r	0.57	S(3;3)Entrp and cell count, T2
Meyer et al.	r	0.55	S(4;0)Entrp and cell count, T2
Meyer et al.	r	0.57	S(4;-4)Entrp and cell count, T2
Meyer et al.	r	0.62	S(5;0)Entrp and cell count, T2
Meyer et al.	r	0.55	S(5;-5)Entrp and cell count, T2
Meyer et al.	r	-0.57	WavEnLL_S3 and cell count, T2
Meyer et al.	r	0.6	MinNorm and Ki67, T1
Meyer et al.	r	0.63	Mean and Ki67, T1
Meyer et al.	r	0.65	Perc1% and Ki67, T1
Meyer et al.	r	0.56	Perc10% and Ki67, T1
Meyer et al.	r	0.62	Perc50% and Ki67, T1
Meyer et al.	r	-0.62	S(1;1)DiffEntrp and Ki67, T1
Meyer et al.	r	-0.6	S(2;2)Contrast and Ki67, T1
Meyer et al.	r	0.63	S(2;2)Correlat and Ki67, T1
Meyer et al.	r	0.62	S(2;2) InvDFMom and Ki67, T1
Meyer et al.	r	-0.7	S(2;2) DiffEntrp and Ki67, T1
Meyer et al.	r	-0.6	S(0;3) DiffEntrp and Ki67, T1
Meyer et al.	r	-0.65	S(3;3)Contrast and Ki67, T1
Meyer et al.	r	0.64	S(3;3) Correlat and Ki67, T1
Meyer et al.	r	0.57	S(3;3) InvDFMom and Ki67, T1
Meyer et al.	r	0.6	S(3;3)SumVarnc and Ki67, T1
Meyer et al.	r	-0.63	S(3;3)DiffVarnc and Ki67, T1
Meyer et al.	r	-0.64	S(3;3) DiffEntrp and Ki67, T1
Meyer et al.	r	-0.57	S(4;0)Contrast and Ki67, T1
Meyer et al.	r	-0.63	S(4;0) DiffEntrp and Ki67, T1
Meyer et al.	r	-0.58	S(0,4)Contrast and Ki67, T1
Meyer et al.	r	0.63	S(0;4)Correlat and Ki67, T1
Meyer et al.	r	0.65	S(0;4)SumVarnc and Ki67, T1
Meyer et al.	r	-0.63	S(0;4) DiffVarnc and Ki67, T1
Meyer et al.	r	-0.67	S(0;4) DiffEntrp and Ki67, T1
Meyer et al.	r	-0.63	S(4;4)Contrast and Ki67, T1
Meyer et al.	r	0.66	S(4;4)Correlat and Ki67, T1
Meyer et al.	r	0.57	S(4;4)InvDfMom and Ki67, T1
Meyer et al.	r	0.65	S(4;4)SumVarnc and Ki67, T1
Meyer et al.	r	0.59	S(4;4)SumEntrp and Ki67, T1
Meyer et al.	r	-0.69	S(4;4)DiffEntrp and Ki67, T1
Meyer et al.	r	-0.57	S(5;0)Contrast and Ki67, T1
Meyer et al.	r	0.66	S(0;5)Correlat and Ki67, T1
Meyer et al.	r	-0.8	WavEnLL_S2 and Ki67, T1
Meyer et al.	r	-0.62	WavEnLL_S3 and Ki67, T1
Meyer et al.	r	0.74	S(0;5)SumVarnc and Ki67, T1
Meyer et al.	r	-0.77	WavEnHL_s-1 and Ki67, T2
Meyer et al.	r	-0.71	S(1;0)Contrast and Ki67, T2
Meyer et al.	r	0.75	S(1;0)Correlat and Ki67, T2
Meyer et al.	r	0.56	S(1;0)InvDifMoment and Ki67, T2
Meyer et al.	r	-0.77	S(1;0)DifVarnc and Ki67, T2
Meyer et al.	r	-0.77	S(1;0)DifEntrp and Ki67, T2
Meyer et al.	r	0.57	S(1;-1)InvDifMom and Ki67, T2
Meyer et al.	r	-0.75	S(2;0)Contrast and Ki67, T2
Meyer et al.	r	0.75	S(2;0)Correlat and Ki67, T2
Meyer et al.	r	0.65	S(2;0)SumEntrp and Ki67, T2
Meyer et al.	r	-0.68	S(2;0)DiffVarnc and Ki67, T2
Meyer et al.	r	-0.75	S(2;0)DiffEntrp and Ki67, T2
Meyer et al.	r	0.64	S(2;-2)InvDifMom and Ki67, T2
Meyer et al.	r	-0.71	S(3;0)Contrast and Ki67, T2
Meyer et al.	r	0.74	S(3;0)Correlat and Ki67, T2
Meyer et al.	r	0.63	S(3;0)DiffVarnc and Ki67, T2
Meyer et al.	r	-0.67	S(3;0)DiffEntrp and Ki67, T2
Meyer et al.	r	-0.75	S(3;0)DiffEntrp (listed twice?) and Ki67, T2
Meyer et al.	r	0.63	S(3;-3)InvDifMom and Ki67, T2
Meyer et al.	r	0.59	S(3;-3)Entrp and Ki67, T2
Meyer et al.	r	-0.68	S(4;0)Contrast and Ki67, T2
Meyer et al.	r	0.74	S(4;0)Correlat and Ki67, T2
Meyer et al.	r	0.68	S(4;0)SumEntrp and Ki67, T2
Meyer et al.	r	-0.67	S(4;0)DiffVarnc and Ki67, T2
Meyer et al.	r	-0.68	S(4;0)DiffEntrp and Ki67, T2
Meyer et al.	r	0.59	S(0;4)Entrp and Ki67, T2
Meyer et al.	r	-0.63	S(5;0)Contrast and Ki67, T2
Meyer et al.	r	0.68	S(5;0)Correlat and Ki67, T2
Meyer et al.	r	-0.63	S(5;0)DiffVarnc and Ki67, T2
Meyer et al.	r	-0.64	S(5;0)DiffEntrp and Ki67, T2
Meyer et al.	r	0.57	S(0;5)Entrp and Ki67, T2
Meyer et al.	r	0.64	Teta1 and Ki67, T2
Meyer et al.	r	-0.55	Sigma and Ki67, T2
Meyer et al.	r	-0.77	WavEnHL_s-1 and Ki67, T2
Meyer et al.	r	0.65	S(5;0)SumofSqs and p53, T1
Meyer et al.	r	0.57	S(5;5)SumofSqs and p53, T1
Meyer et al.	r	0.56	WavEnLL_S3 and p53, T1
Meyer et al.	r	0.61	WavEnLL_S4 and p53, T1
Meyer et al.	r	0.57	S(1;0)SumVarnc and p53, T1
Meyer et al.	r	0.57	S(1;1)SumofSqs and p53, T1
Meyer et al.	r	0.6	S(1;-1)SumofSqs and p53, T1
Meyer et al.	r	0.64	S(2;2)SumofSqs and p53, T1
Meyer et al.	r	0.59	S(2;-2)SumofSqs and p53, T1
Meyer et al.	r	0.57	S(3;0)SumofSqs and p53, T1
Meyer et al.	r	0.58	S(0;3)SumofSqs and p53, T1
Meyer et al.	r	0.56	S(3;-3)SumofSqs and p53, T1
Meyer et al.	r	0.59	S(4;0)SumofSqs and p53, T1
Meyer et al.	r	0.56	S(4;4)SumofSqs and p53, T1
Meyer et al.	r	0.56	S(4;-4)SumofSqs and p53, T1
Meyer et al.	r	0.57	S(0;5)SumofSqs and p53, T1
Meyer et al.	r	-0.67	S(0;1)SumEntrp and p53, T2
Meyer et al.	r	-0.63	S(1;1)SumEntrp and p53, T2
Meyer et al.	r	-0.72	S(1;-1)SumEntrp and p53, T2
Meyer et al.	r	-0.57	S(0;3)Entrp and p53, T2
Meyer et al.	r	0.56	S(3;3)AngScMom and p53, T2
Meyer et al.	r	0.63	S(0;4) AngScMom and p53, T2
Meyer et al.	r	-0.71	GrSkewness and p53, T2
Meyer et al.	r	-0.66	GrKurtosis and p53, T2
Brown et al.	AUC	0.73	ADC classification of thyroid nodule ROIs
Brown et al.	AUC	0.97	Model classification of thyroid nodule ROIs (training)
Brown et al.	Classification percentage	0.888889	Model classification of thyroid nodule ROIs (test)	Sensitivity, Specificity, and CIs reported but not effect size estimate (AUC)
Dang et al.	f	0.824	Model classification of p53-positive tumors
Dang et al.	f	0.8	Model classification of p53-negative tumors
Dang et al.	f	0.812	Model classification of p53 status (weighted measure)
Fruehwald-Pallamar et al. (2016)	Classification percentage	0.5806	2D T1-TSE features (fisher) and discrimination of SCC at 1.5T and 3T
Fruehwald-Pallamar et al. (2016)	Classification percentage	0.871	2D T1-TSE features (POE+ACC) and discrimination of SCC at 1.5T and 3T
Fruehwald-Pallamar et al. (2016)	Classification percentage	0.8065	2D T1-TSE features (MI) and discrimination of SCC at 1.5T and 3T
Fruehwald-Pallamar et al. (2016)	Classification percentage	0.7742	2D T1-TSE features w/o gray-level histogram features (fisher) and discrimination of SCC at 1.5T and 3T
Fruehwald-Pallamar et al. (2016)	Classification percentage	0.677	2D T1-TSE features w/o gray-level histogram features (POE+ACC) and discrimination of SCC at 1.5T and 3T
Fruehwald-Pallamar et al. (2016)	Classification percentage	0.8065	2D T1-TSE features w/o gray-level histogram features (MI) and discrimination of SCC at 1.5T and 3T
Fruehwald-Pallamar et al. (2016)	Classification percentage	0.7778	2D T2-TSE fs features (fisher) and discrimination of SCC at 1.5T and 3T
Fruehwald-Pallamar et al. (2016)	Classification percentage	0.6666	2D T2-TSE fs features (POE+ACC) and discrimination of SCC at 1.5T and 3T
Fruehwald-Pallamar et al. (2016)	Classification percentage	0.889	2D T2-TSE fs features (MI) and discrimination of SCC at 1.5T and 3T
Fruehwald-Pallamar et al. (2016)	Classification percentage	0.7742	3D T1-TSE features (fisher) and discrimination of SCC at 1.5T and 3T
Fruehwald-Pallamar et al. (2016)	Classification percentage	0.7742	3D T1-TSE features (POE+ACC) and discrimination of SCC at 1.5T and 3T
Fruehwald-Pallamar et al. (2016)	Classification percentage	0.8065	3D T1-TSE features (MI) and discrimination of SCC at 1.5T and 3T
Fruehwald-Pallamar et al. (2016)	Classification percentage	0.5258	2D T1-TSE features (fisher) and discrimination of benign and malignant tumors
Fruehwald-Pallamar et al. (2016)	Classification percentage	0.3814	2D T1-TSE features (POE+ACC) and discrimination of benign and malignant tumors
Fruehwald-Pallamar et al. (2016)	Classification percentage	0.4845	2D T1-TSE features (MI) and discrimination of benign and malignant tumors
Fruehwald-Pallamar et al. (2016)	Classification percentage	0.6129	2D STIR features (fisher) and discrimination of benign and malignant tumors
Fruehwald-Pallamar et al. (2016)	Classification percentage	0.6452	2D STIR features (POE+ACC) and discrimination of benign and malignant tumors
Fruehwald-Pallamar et al. (2016)	Classification percentage	0.8065	2D STIR features (MI) and discrimination of benign and malignant tumors
Fruehwald-Pallamar et al. (2016)	Classification percentage	0.7792	2D CeT1 features (fisher) and discrimination of benign and malignant tumors
Fruehwald-Pallamar et al. (2016)	Classification percentage	0.75	2D CeT1 features (POE+ACC) and discrimination of benign and malignant tumors
Fruehwald-Pallamar et al. (2016)	Classification percentage	0.5625	2D CeT1 features (MI) and discrimination of benign and malignant tumors
Fruehwald-Pallamar et al. (2016)	Classification percentage	Not reported	2D T2-TSE features (fisher) and discrimination of benign and malignant tumors
Fruehwald-Pallamar et al. (2016)	Classification percentage	0.8182	2D T2-TSE features (POE+ACC) and discrimination of benign and malignant tumors
Fruehwald-Pallamar et al. (2016)	Classification percentage	100	2D T2-TSE features (MI) and discrimination of benign and malignant tumors
Fruehwald-Pallamar et al. (2016)	Classification percentage	0.7826	2D T2-TSE fs features (fisher) and discrimination of benign and malignant tumors
Fruehwald-Pallamar et al. (2016)	Classification percentage	0.7174	2D T2-TSE fs features (POE+ACC) and discrimination of benign and malignant tumors
Fruehwald-Pallamar et al. (2016)	Classification percentage	0.7391	2D T2-TSE fs features (MI) and discrimination of benign and malignant tumors
Fruehwald-Pallamar et al. (2016)	Classification percentage	0.8047	2D CeT1-TSE fs features (fisher) and discrimination of benign and malignant tumors
Fruehwald-Pallamar et al. (2016)	Classification percentage	0.4651	2D CeT1-TSE fs features (POE+ACC) and discrimination of benign and malignant tumors
Fruehwald-Pallamar et al. (2016)	Classification percentage	0.5814	2D CeT1-TSE fs features (MI) and discrimination of benign and malignant tumors
Fruehwald-Pallamar et al. (2016)	Classification percentage	0.4167	3D T1-TSE features (fisher) and discrimination of benign and malignant tumors
Fruehwald-Pallamar et al. (2016)	Classification percentage	0.4688	3D T1-TSE features (POE+ACC) and discrimination of benign and malignant tumors
Fruehwald-Pallamar et al. (2016)	Classification percentage	0.4479	3D T1-TSE features (MI) and discrimination of benign and malignant tumors
Fruehwald-Pallamar et al. (2016)	Classification percentage	0.5192	3D Ce T1-TSE features (fisher) and discrimination of benign and malignant tumors
Fruehwald-Pallamar et al. (2016)	Classification percentage	0.6154	3D Ce T1-TSE features (POE+ACC) and discrimination of benign and malignant tumors
Fruehwald-Pallamar et al. (2016)	Classification percentage	0.5577	3D Ce T1-TSE features (MI) and discrimination of benign and malignant tumors
Fruehwald-Pallamar et al. (2016)	Classification percentage	0.6538	3D T2-TSE features (fisher) and discrimination of benign and malignant tumors
Fruehwald-Pallamar et al. (2016)	Classification percentage	0.5769	3D T2-TSE features (POE+ACC) and discrimination of benign and malignant tumors
Fruehwald-Pallamar et al. (2016)	Classification percentage	0.5	3D T2-TSE features (MI) and discrimination of benign and malignant tumors
Fruehwald-Pallamar et al. (2016)	Classification percentage	0.6818	3D T2-TSE fs features (fisher) and discrimination of benign and malignant tumors
Fruehwald-Pallamar et al. (2016)	Classification percentage	0.7273	3D T2-TSE fs features (POE+ACC) and discrimination of benign and malignant tumors
Fruehwald-Pallamar et al. (2016)	Classification percentage	0.7273	3D T2-TSE fs features (MI) and discrimination of benign and malignant tumors
Fruehwald-Pallamar et al. (2016)	Classification percentage	0.5854	3D CeT1-TSE fs features (fisher) and discrimination of benign and malignant tumors
Fruehwald-Pallamar et al. (2016)	Classification percentage	0.8537	3D CeT1-TSE fs features (POE+ACC) and discrimination of benign and malignant tumors
Fruehwald-Pallamar et al. (2016)	Classification percentage	0.7073	3D CeT1-TSE fs features (MI) and discrimination of benign and malignant tumors
Fruehwald-Pallamar et al. (2016)	Classification percentage	0.8387	Textural differences between vendors for 2D ROIs on T1 (fisher)
Fruehwald-Pallamar et al. (2016)	Classification percentage	0.7742	Textural differences between vendors for 2D ROIs on T1 (POE+ACC)
Fruehwald-Pallamar et al. (2016)	Classification percentage	0.9032	Textural differences between vendors for 2D ROIs on T1 (MI)
Fruehwald-Pallamar et al. (2016)	Classification percentage	0.836735	2D T1w features and classification of benign and malignant tumors (MI) at 3T
Fruehwald-Pallamar et al. (2016)	Classification percentage	0.866667	2D CeT1w fs features and classification of benign and malignant tumors at 1.5T (fisher/POE+ACC/MI not reported)
Fruehwald-Pallamar et al. (2016)	Classification percentage	0.8148	2D T2w fs features and classification of benign and malignant tumors at 3T (Fisher)
Fruehwald-Pallamar et al. (2016)	Classification percentage	0.9259	2D T2w fs features and classification of benign and malignant tumors at 1.5T (POE+ACC)
Fruehwald-Pallamar et al. (2016)	Classification percentage	0.9259	2D T2w fs features and classification of benign and malignant tumors at 1.5T (MI)
Fruehwald-Pallamar et al. (2016)	Classification percentage	0.571429	2D ROI axial STIR of a single 3T and classification performance of benign and malignant tumors (Fisher)
Fruehwald-Pallamar et al. (2016)	Classification percentage	0.642857	2D ROI axial STIR of a single 3T and classification performance of benign and malignant tumors (POE+ACC)
Fruehwald-Pallamar et al. (2016)	Classification percentage	0.785714	2D ROI axial STIR of a single 3T and classification performance of benign and malignant tumors (MI)
Yang et al.	Average Dice volume reported	91.1 ± 1.6%	Average Dice volume overlap between automatic and manual segmentations of left parotid gland
Yang et al.	Average Dice volume reported	90.5 ± 2.4%	Average Dice volume overlap between automatic and manual segmentations of right parotid gland
Yang et al.	Volume difference	0.0798	Absolute volume difference between automatic and manual segmentations of left parotid gland
Yang et al.	Volume difference	0.0812	Absolute volume difference between automatic and manual segmentations of right parotid gland
Yang et al.	Average distance	3.46 ± 1.22	Averaged maximum surface distance between automatic and manual segmentations of left parotid gland
Yang et al.	Average distance	3.79 ± 1.47	Averaged maximum surface distance between automatic and manual segmentations of right parotid gland
Yang et al.	Average distance	0.29 ±0.11	Averaged surface distance between automatic and manual segmentations of left parotid gland
Yang et al.	Average distance	0.32 ± 0.17	Averaged surface distance between automatic and manual segmentations of right parotid gland
Yang et al.	Percentage	Not reported	Percentage of parotid volume reduction at 3 months post-RT between automatic and manual segmentations	Percentages given but no effect size difference
Yang et al.	Percentage	Not reported	Percentage of parotid volume reduction at 6 months post-RT between automatic and manual segmentations	Percentages given but no effect size difference
Yang et al.	Percentage	Not reported	Percentage of parotid volume reduction at 12 months post-RT between automatic and manual segmentations	Percentages given but no effect size difference
Yang et al.	Percentage	Not reported	Percentage of parotid volume reductions between 3 and 6 months post-RT	Percentages given but no effect size difference
Yang et al.	Percentage	Not reported	Percentage of parotid volume reductions between 3 and 12 months post-RT	Percentages given but no effect size difference
Yang et al.	Percentage	Not reported	Percentage of parotid volume reductions between 6 and 12 months post-RT	Percentages given but no effect size difference
Fruehwald-Pallamar et al. (2013)	Classification percentage	73.5	Benign and malignant parotid gland lesions on STIR sequences (Fisher-LDA)
Fruehwald-Pallamar et al. (2013)	Classification percentage	76.5	Benign and malignant parotid gland lesions on STIR sequences (MI-LDA)
Fruehwald-Pallamar et al. (2013)	Classification percentage	78.4	Benign and malignant parotid gland lesions on STIR sequences (POE-LDA)
Fruehwald-Pallamar et al. (2013)	Classification percentage	51.5	Pleomorphic adenomas and Warthin tumors on STIR sequences (Fisher-LDA)
Fruehwald-Pallamar et al. (2013)	Classification percentage	59	Pleomorphic adenomas and Warthin tumors on STIR sequences (MI-LDA)
Fruehwald-Pallamar et al. (2013)	Classification percentage	50	Pleomorphic adenomas and Warthin tumors on STIR sequences (POE-LDA)
Fruehwald-Pallamar et al. (2013)	Classification percentage	83.2	Benign and malignant parotid gland lesions on T1 sequences (Fisher-LDA)
Fruehwald-Pallamar et al. (2013)	Classification percentage	78.5	Benign and malignant parotid gland lesions on T1 sequences (MI-LDA)
Fruehwald-Pallamar et al. (2013)	Classification percentage	79.5	Benign and malignant parotid gland lesions on T1 sequences (POE-LDA)
Fruehwald-Pallamar et al. (2013)	Classification percentage	76.8	Pleomorphic adenomas and Warthin tumors on T1 sequences (Fisher-LDA)
Fruehwald-Pallamar et al. (2013)	Classification percentage	66.6	Pleomorphic adenomas and Warthin tumors on T1 sequences (MI-LDA)
Fruehwald-Pallamar et al. (2013)	Classification percentage	59.4	Pleomorphic adenomas and Warthin tumors on T1 sequences (POE-LDA)
Fruehwald-Pallamar et al. (2013)	Classification percentage	84.5	Benign and malignant parotid gland lesions on CeT1 sequences (Fisher-LDA)
Fruehwald-Pallamar et al. (2013)	Classification percentage	81.8	Benign and malignant parotid gland lesions on CeT1 sequences (MI-LDA)
Fruehwald-Pallamar et al. (2013)	Classification percentage	81.8	Benign and malignant parotid gland lesions on CeT1 sequences (POE-LDA)
Fruehwald-Pallamar et al. (2013)	Classification percentage	72.7	Pleomorphic adenomas and Warthin tumors on CeT1 sequences (Fisher-LDA)
Fruehwald-Pallamar et al. (2013)	Classification percentage	81.8	Pleomorphic adenomas and Warthin tumors on CeT1 sequences (MI-LDA)
Fruehwald-Pallamar et al. (2013)	Classification percentage	75.7	Pleomorphic adenomas and Warthin tumors on CeT1 sequences (POE-LDA)
Fruehwald-Pallamar et al. (2013)	AUC	0.584	AUC for ADC between benign and malignant parotid gland lesions
Ramkumar et al.	Accuracy	0.891	Texture analysis with machine learning
Ramkumar et al.	Accuracy	0.565	Neuroradiologists' review, ROI
Ramkumar et al.	Accuracy	0.739	Neuroradiologists' review, tumor
Ramkumar et al.	Accuracy	0.87	Neuroradiologists' review, image
Ramkumar et al.	Accuracy	0.909	Model prediction for training dataset
Ramkumar et al.	Accuracy	0.846	Model prediction for validation dataset
Ramkumar et al.	Accuracy	0.891	Model prediction for entire cohort
Ouyang et al.	HR	3.76	Model 1 (without radiomics signature) discovery set: HR for PFS and sex
Ouyang et al.	HR	3.85	Model 1 (without radiomics signature) validation set: HR for PFS and sex
Ouyang et al.	HR	0.99	Model 1 (without radiomics signature) discovery set: HR for PFS and age
Ouyang et al.	HR	0.99	Model 1 (without radiomics signature) validation set: HR for PFS and age
Ouyang et al.	HR	1.35	Model 1 (without radiomics signature) discovery set: HR for PFS and overall stage
Ouyang et al.	HR	0.8	Model 1 (without radiomics signature) validation set: HR for PFS and overall stage
Ouyang et al.	HR	1	Model 1 (without radiomics signature) discovery set: HR for PFS and Hemoglobin
Ouyang et al.	HR	1.01	Model 1 (without radiomics signature) validation set: HR for PFS and Hemoglobin
Ouyang et al.	HR	0.99	Model 1 (without radiomics signature) discovery set: HR for PFS and Platelet counts
Ouyang et al.	HR	1	Model 1 (without radiomics signature) validation set: HR for PFS and Platelet counts
Ouyang et al.	HR	1.38	Model 2 discovery set: HR for PFS and sex
Ouyang et al.	HR	1.98	Model 2 validation set: HR for PFS and sex
Ouyang et al.	HR	1.01	Model 2 discovery set: HR for PFS and age
Ouyang et al.	HR	0.99	Model 2 validation set: HR for PFS and age
Ouyang et al.	HR	1.94	Model 2 discovery set: HR for PFS and overall stage
Ouyang et al.	HR	1.62	Model 2 validation set: HR for PFS and overall stage
Ouyang et al.	HR	0.99	Model 2 discovery set: HR for PFS and Hemoglobin
Ouyang et al.	HR	0.99	Model 2 validation set: HR for PFS and Hemoglobin
Ouyang et al.	HR	1	Model 2 discovery set: HR for PFS and Platelet counts
Ouyang et al.	HR	1	Model 2 validation set: HR for PFS and Platelet counts
Ouyang et al.	HR	5.14	Model 2 discovery set: HR for PFS and Rad-score
Ouyang et al.	HR	7.28	Model 2 validation set: HR for PFS and Rad-score
Zhang et al.: Advanced nasopharyngeal carcinoma: pre-treatment prediction of progression based on multi-parametric MRI radiomics	AUC	0.793	Training cohort: Radiomic model based on CeT1 features and progression
Zhang et al.: Advanced nasopharyngeal carcinoma: pre-treatment prediction of progression based on multi-parametric MRI radiomics	AUC	0.813	Training cohort: Radiomic model based on T2 features and progression
Zhang et al.: Advanced nasopharyngeal carcinoma: pre-treatment prediction of progression based on multi-parametric MRI radiomics	AUC	0.886	Training cohort: Radiomic model based on CeT1 and T2 features and progression
Zhang et al.: Advanced nasopharyngeal carcinoma: pre-treatment prediction of progression based on multi-parametric MRI radiomics	AUC	0.799	Validation cohort: Radiomic model based on CeT1 features and progression
Zhang et al.: Advanced nasopharyngeal carcinoma: pre-treatment prediction of progression based on multi-parametric MRI radiomics	AUC	0.742	Validation cohort: Radiomic model based on T2 features and progression
Zhang et al.: Advanced nasopharyngeal carcinoma: pre-treatment prediction of progression based on multi-parametric MRI radiomics	AUC	0.823	Validation cohort: Radiomic model based on CeT1 and T2 features and progression
Zhang et al.: Advanced nasopharyngeal carcinoma: pre-treatment prediction of progression based on multi-parametric MRI radiomics	Boxplot depicted w/ p-value	N/A	CET1-w_5_fos_median and progression category
Zhang et al.: Advanced nasopharyngeal carcinoma: pre-treatment prediction of progression based on multi-parametric MRI radiomics	Boxplot depicted w/ p-value	N/A	CET1-w_5_GLCM_correlation and progression category
Zhang et al.: Advanced nasopharyngeal carcinoma: pre-treatment prediction of progression based on multi-parametric MRI radiomics	Boxplot depicted w/ p-value	N/A	CET1-w_4_GLRLM_LRHGLE and progression category
Zhang et al.: Advanced nasopharyngeal carcinoma: pre-treatment prediction of progression based on multi-parametric MRI radiomics	Boxplot depicted w/ p-value	N/A	CET1-w_5_GLRLM_RP and progression category
Zhang et al.: Advanced nasopharyngeal carcinoma: pre-treatment prediction of progression based on multi-parametric MRI radiomics	Boxplot depicted w/ p-value	N/A	T2-w_Max3D and progression category
Zhang et al.: Advanced nasopharyngeal carcinoma: pre-treatment prediction of progression based on multi-parametric MRI radiomics	Boxplot depicted w/ p-value	N/A	T2-w_4_fos_mean and progression category
Zhang et al.: Advanced nasopharyngeal carcinoma: pre-treatment prediction of progression based on multi-parametric MRI radiomics	Boxplot depicted w/ p-value	N/A	T2-w_7_fos_mean and progression category
Zhang et al.: Advanced nasopharyngeal carcinoma: pre-treatment prediction of progression based on multi-parametric MRI radiomics	Boxplot depicted w/ p-value	N/A	T2-w_5_GLCM_sum_average and progression category
Zhang et al.: Radiomic machine-learning classifiers for prognostic biomarkers of advanced nasopharyngeal carcinoma	AUC	0.7747	Mean AUC: KSVM and L1-LOG
Zhang et al.: Radiomic machine-learning classifiers for prognostic biomarkers of advanced nasopharyngeal carcinoma	AUC	0.7753	Mean AUC: KSVM and L1-SVM
Zhang et al.: Radiomic machine-learning classifiers for prognostic biomarkers of advanced nasopharyngeal carcinoma	AUC	0.6995	Mean AUC: KSVM and SIS
Zhang et al.: Radiomic machine-learning classifiers for prognostic biomarkers of advanced nasopharyngeal carcinoma	AUC	0.7033	Mean AUC: KSVM and DC
Zhang et al.: Radiomic machine-learning classifiers for prognostic biomarkers of advanced nasopharyngeal carcinoma	AUC	0.6556	Mean AUC: KSVM and EN-LOG
Zhang et al.: Radiomic machine-learning classifiers for prognostic biomarkers of advanced nasopharyngeal carcinoma	AUC	0.766	Mean AUC: KSVM and RF
Zhang et al.: Radiomic machine-learning classifiers for prognostic biomarkers of advanced nasopharyngeal carcinoma	AUC	0.7516	Mean AUC: LSVM and L1-LOG
Zhang et al.: Radiomic machine-learning classifiers for prognostic biomarkers of advanced nasopharyngeal carcinoma	AUC	0.7413	Mean AUC: LSVM and L1-SVM
Zhang et al.: Radiomic machine-learning classifiers for prognostic biomarkers of advanced nasopharyngeal carcinoma	AUC	0.7883	Mean AUC: LSVM and SIS
Zhang et al.: Radiomic machine-learning classifiers for prognostic biomarkers of advanced nasopharyngeal carcinoma	AUC	0.6481	Mean AUC: LSVM and DC
Zhang et al.: Radiomic machine-learning classifiers for prognostic biomarkers of advanced nasopharyngeal carcinoma	AUC	0.7199	Mean AUC: LSVM and EN-LOG
Zhang et al.: Radiomic machine-learning classifiers for prognostic biomarkers of advanced nasopharyngeal carcinoma	AUC	0.7552	Mean AUC: LSVM and RF
Zhang et al.: Radiomic machine-learning classifiers for prognostic biomarkers of advanced nasopharyngeal carcinoma	AUC	0.7062	Mean AUC: AdaBoost and L1-LOG
Zhang et al.: Radiomic machine-learning classifiers for prognostic biomarkers of advanced nasopharyngeal carcinoma	AUC	0.7241	Mean AUC: AdaBoost and L1-SVM
Zhang et al.: Radiomic machine-learning classifiers for prognostic biomarkers of advanced nasopharyngeal carcinoma	AUC	0.6605	Mean AUC: AdaBoost and SIS
Zhang et al.: Radiomic machine-learning classifiers for prognostic biomarkers of advanced nasopharyngeal carcinoma	AUC	0.6881	Mean AUC: AdaBoost and DC
Zhang et al.: Radiomic machine-learning classifiers for prognostic biomarkers of advanced nasopharyngeal carcinoma	AUC	0.678	Mean AUC: AdaBoost and EN-LOG
Zhang et al.: Radiomic machine-learning classifiers for prognostic biomarkers of advanced nasopharyngeal carcinoma	AUC	0.8204	Mean AUC: AdaBoost and RF
Zhang et al.: Radiomic machine-learning classifiers for prognostic biomarkers of advanced nasopharyngeal carcinoma	AUC	0.7846	Mean AUC: L2-LOG and L1-LOG
Zhang et al.: Radiomic machine-learning classifiers for prognostic biomarkers of advanced nasopharyngeal carcinoma	AUC	0.7667	Mean AUC: L2-LOG and L1-SVM
Zhang et al.: Radiomic machine-learning classifiers for prognostic biomarkers of advanced nasopharyngeal carcinoma	AUC	0.7738	Mean AUC: L2-LOG and SIS
Zhang et al.: Radiomic machine-learning classifiers for prognostic biomarkers of advanced nasopharyngeal carcinoma	AUC	0.7062	Mean AUC: L2-LOG and DC
Zhang et al.: Radiomic machine-learning classifiers for prognostic biomarkers of advanced nasopharyngeal carcinoma	AUC	0.7273	Mean AUC: L2-LOG and EN-LOG
Zhang et al.: Radiomic machine-learning classifiers for prognostic biomarkers of advanced nasopharyngeal carcinoma	AUC	0.7512	Mean AUC: L2-LOG and RF
Zhang et al.: Radiomic machine-learning classifiers for prognostic biomarkers of advanced nasopharyngeal carcinoma	AUC	0.7809	Mean AUC: RF and L1-LOG
Zhang et al.: Radiomic machine-learning classifiers for prognostic biomarkers of advanced nasopharyngeal carcinoma	AUC	0.7869	Mean AUC: RF and L1-SVM
Zhang et al.: Radiomic machine-learning classifiers for prognostic biomarkers of advanced nasopharyngeal carcinoma	AUC	0.7003	Mean AUC: RF and SIS
Zhang et al.: Radiomic machine-learning classifiers for prognostic biomarkers of advanced nasopharyngeal carcinoma	AUC	0.7347	Mean AUC: RF and DC
Zhang et al.: Radiomic machine-learning classifiers for prognostic biomarkers of advanced nasopharyngeal carcinoma	AUC	0.728	Mean AUC: RF and EN-LOG
Zhang et al.: Radiomic machine-learning classifiers for prognostic biomarkers of advanced nasopharyngeal carcinoma	AUC	0.8464	Mean AUC: RF and RF
Zhang et al.: Radiomic machine-learning classifiers for prognostic biomarkers of advanced nasopharyngeal carcinoma	AUC	0.7027	Mean AUC: Nnet and L1-LOG
Zhang et al.: Radiomic machine-learning classifiers for prognostic biomarkers of advanced nasopharyngeal carcinoma	AUC	0.6646	Mean AUC: Nnet and L1-SVM
Zhang et al.: Radiomic machine-learning classifiers for prognostic biomarkers of advanced nasopharyngeal carcinoma	AUC	0.6886	Mean AUC: Nnet and SIS
Zhang et al.: Radiomic machine-learning classifiers for prognostic biomarkers of advanced nasopharyngeal carcinoma	AUC	0.6556	Mean AUC: Nnet and DC
Zhang et al.: Radiomic machine-learning classifiers for prognostic biomarkers of advanced nasopharyngeal carcinoma	AUC	0.6508	Mean AUC: Nnet and EN-LOG
Zhang et al.: Radiomic machine-learning classifiers for prognostic biomarkers of advanced nasopharyngeal carcinoma	AUC	0.6789	Mean AUC: Nnet and RF
Zhang et al.: Radiomic machine-learning classifiers for prognostic biomarkers of advanced nasopharyngeal carcinoma	AUC	0.7822	Mean AUC: KNN and L1-LOG
Zhang et al.: Radiomic machine-learning classifiers for prognostic biomarkers of advanced nasopharyngeal carcinoma	AUC	0.7832	Mean AUC: KNN and L1-SVM
Zhang et al.: Radiomic machine-learning classifiers for prognostic biomarkers of advanced nasopharyngeal carcinoma	AUC	0.6919	Mean AUC: KNN and SIS
Zhang et al.: Radiomic machine-learning classifiers for prognostic biomarkers of advanced nasopharyngeal carcinoma	AUC	0.7416	Mean AUC: KNN and DC
Zhang et al.: Radiomic machine-learning classifiers for prognostic biomarkers of advanced nasopharyngeal carcinoma	AUC	0.6889	Mean AUC: KNN and EN-LOG
Zhang et al.: Radiomic machine-learning classifiers for prognostic biomarkers of advanced nasopharyngeal carcinoma	AUC	0.7773	Mean AUC: KNN and RF
Zhang et al.: Radiomic machine-learning classifiers for prognostic biomarkers of advanced nasopharyngeal carcinoma	AUC	0.6745	Mean AUC: NB and L1-LOG
Zhang et al.: Radiomic machine-learning classifiers for prognostic biomarkers of advanced nasopharyngeal carcinoma	AUC	0.6688	Mean AUC: NB and L1-SVM
Zhang et al.: Radiomic machine-learning classifiers for prognostic biomarkers of advanced nasopharyngeal carcinoma	AUC	0.7776	Mean AUC: NB and SIS
Zhang et al.: Radiomic machine-learning classifiers for prognostic biomarkers of advanced nasopharyngeal carcinoma	AUC	0.6438	Mean AUC: NB and DC
Zhang et al.: Radiomic machine-learning classifiers for prognostic biomarkers of advanced nasopharyngeal carcinoma	AUC	0.7197	Mean AUC: NB and EN-LOG
Zhang et al.: Radiomic machine-learning classifiers for prognostic biomarkers of advanced nasopharyngeal carcinoma	AUC	0.7439	Mean AUC: NB and RF
Zhang et al.: Radiomic machine-learning classifiers for prognostic biomarkers of advanced nasopharyngeal carcinoma	AUC	0.7557	Mean AUC: LDA and L1-LOG
Zhang et al.: Radiomic machine-learning classifiers for prognostic biomarkers of advanced nasopharyngeal carcinoma	AUC	0.767	Mean AUC: LDA and L1-SVM
Zhang et al.: Radiomic machine-learning classifiers for prognostic biomarkers of advanced nasopharyngeal carcinoma	AUC	0.6968	Mean AUC: LDA and SIS
Zhang et al.: Radiomic machine-learning classifiers for prognostic biomarkers of advanced nasopharyngeal carcinoma	AUC	0.7429	Mean AUC: LDA and DC
Zhang et al.: Radiomic machine-learning classifiers for prognostic biomarkers of advanced nasopharyngeal carcinoma	AUC	0.6077	Mean AUC: LDA and EN-LOG
Zhang et al.: Radiomic machine-learning classifiers for prognostic biomarkers of advanced nasopharyngeal carcinoma	AUC	0.7189	Mean AUC: LDA and RF
Zhang et al.: Radiomic machine-learning classifiers for prognostic biomarkers of advanced nasopharyngeal carcinoma	Test error	0.358	Mean AUC: KSVM and L1-LOG
Zhang et al.: Radiomic machine-learning classifiers for prognostic biomarkers of advanced nasopharyngeal carcinoma	Test error	0.359	Mean AUC: KSVM and L1-SVM
Zhang et al.: Radiomic machine-learning classifiers for prognostic biomarkers of advanced nasopharyngeal carcinoma	Test error	0.4255	Mean AUC: KSVM and SIS
Zhang et al.: Radiomic machine-learning classifiers for prognostic biomarkers of advanced nasopharyngeal carcinoma	Test error	0.421	Mean AUC: KSVM and DC
Zhang et al.: Radiomic machine-learning classifiers for prognostic biomarkers of advanced nasopharyngeal carcinoma	Test error	0.434	Mean AUC: KSVM and EN-LOG
Zhang et al.: Radiomic machine-learning classifiers for prognostic biomarkers of advanced nasopharyngeal carcinoma	Test error	0.3425	Mean AUC: KSVM and RF
Zhang et al.: Radiomic machine-learning classifiers for prognostic biomarkers of advanced nasopharyngeal carcinoma	Test error	0.41	Mean AUC: LSVM and L1-LOG
Zhang et al.: Radiomic machine-learning classifiers for prognostic biomarkers of advanced nasopharyngeal carcinoma	Test error	0.4305	Mean AUC: LSVM and L1-SVM
Zhang et al.: Radiomic machine-learning classifiers for prognostic biomarkers of advanced nasopharyngeal carcinoma	Test error	0.3985	Mean AUC: LSVM and SIS
Zhang et al.: Radiomic machine-learning classifiers for prognostic biomarkers of advanced nasopharyngeal carcinoma	Test error	0.458	Mean AUC: LSVM and DC
Zhang et al.: Radiomic machine-learning classifiers for prognostic biomarkers of advanced nasopharyngeal carcinoma	Test error	0.429	Mean AUC: LSVM and EN-LOG
Zhang et al.: Radiomic machine-learning classifiers for prognostic biomarkers of advanced nasopharyngeal carcinoma	Test error	0.3545	Mean AUC: LSVM and RF
Zhang et al.: Radiomic machine-learning classifiers for prognostic biomarkers of advanced nasopharyngeal carcinoma	Test error	0.418	Mean AUC: AdaBoost and L1-LOG
Zhang et al.: Radiomic machine-learning classifiers for prognostic biomarkers of advanced nasopharyngeal carcinoma	Test error	0.4015	Mean AUC: AdaBoost and L1-SVM
Zhang et al.: Radiomic machine-learning classifiers for prognostic biomarkers of advanced nasopharyngeal carcinoma	Test error	0.464	Mean AUC: AdaBoost and SIS
Zhang et al.: Radiomic machine-learning classifiers for prognostic biomarkers of advanced nasopharyngeal carcinoma	Test error	0.432	Mean AUC: AdaBoost and DC
Zhang et al.: Radiomic machine-learning classifiers for prognostic biomarkers of advanced nasopharyngeal carcinoma	Test error	0.448	Mean AUC: AdaBoost and EN-LOG
Zhang et al.: Radiomic machine-learning classifiers for prognostic biomarkers of advanced nasopharyngeal carcinoma	Test error	0.3384	Mean AUC: AdaBoost and RF
Zhang et al.: Radiomic machine-learning classifiers for prognostic biomarkers of advanced nasopharyngeal carcinoma	Test error	0.3745	Mean AUC: L2-LOG and L1-LOG
Zhang et al.: Radiomic machine-learning classifiers for prognostic biomarkers of advanced nasopharyngeal carcinoma	Test error	0.393	Mean AUC: L2-LOG and L1-SVM
Zhang et al.: Radiomic machine-learning classifiers for prognostic biomarkers of advanced nasopharyngeal carcinoma	Test error	0.3925	Mean AUC: L2-LOG and SIS
Zhang et al.: Radiomic machine-learning classifiers for prognostic biomarkers of advanced nasopharyngeal carcinoma	Test error	0.437	Mean AUC: L2-LOG and DC
Zhang et al.: Radiomic machine-learning classifiers for prognostic biomarkers of advanced nasopharyngeal carcinoma	Test error	0.4125	Mean AUC: L2-LOG and EN-LOG
Zhang et al.: Radiomic machine-learning classifiers for prognostic biomarkers of advanced nasopharyngeal carcinoma	Test error	0.354	Mean AUC: L2-LOG and RF
Zhang et al.: Radiomic machine-learning classifiers for prognostic biomarkers of advanced nasopharyngeal carcinoma	Test error	0.3785	Mean AUC: RF and L1-LOG
Zhang et al.: Radiomic machine-learning classifiers for prognostic biomarkers of advanced nasopharyngeal carcinoma	Test error	0.3775	Mean AUC: RF and L1-SVM
Zhang et al.: Radiomic machine-learning classifiers for prognostic biomarkers of advanced nasopharyngeal carcinoma	Test error	0.4265	Mean AUC: RF and SIS
Zhang et al.: Radiomic machine-learning classifiers for prognostic biomarkers of advanced nasopharyngeal carcinoma	Test error	0.396	Mean AUC: RF and DC
Zhang et al.: Radiomic machine-learning classifiers for prognostic biomarkers of advanced nasopharyngeal carcinoma	Test error	0.4015	Mean AUC: RF and EN-LOG
Zhang et al.: Radiomic machine-learning classifiers for prognostic biomarkers of advanced nasopharyngeal carcinoma	Test error	0.3135	Mean AUC: RF and RF
Zhang et al.: Radiomic machine-learning classifiers for prognostic biomarkers of advanced nasopharyngeal carcinoma	Test error	0.4085	Mean AUC: Nnet and L1-LOG
Zhang et al.: Radiomic machine-learning classifiers for prognostic biomarkers of advanced nasopharyngeal carcinoma	Test error	0.4495	Mean AUC: Nnet and L1-SVM
Zhang et al.: Radiomic machine-learning classifiers for prognostic biomarkers of advanced nasopharyngeal carcinoma	Test error	0.43	Mean AUC: Nnet and SIS
Zhang et al.: Radiomic machine-learning classifiers for prognostic biomarkers of advanced nasopharyngeal carcinoma	Test error	0.4401	Mean AUC: Nnet and DC
Zhang et al.: Radiomic machine-learning classifiers for prognostic biomarkers of advanced nasopharyngeal carcinoma	Test error	0.4245	Mean AUC: Nnet and EN-LOG
Zhang et al.: Radiomic machine-learning classifiers for prognostic biomarkers of advanced nasopharyngeal carcinoma	Test error	0.3935	Mean AUC: Nnet and RF
Zhang et al.: Radiomic machine-learning classifiers for prognostic biomarkers of advanced nasopharyngeal carcinoma	Test error	0.3675	Mean AUC: KNN and L1-LOG
Zhang et al.: Radiomic machine-learning classifiers for prognostic biomarkers of advanced nasopharyngeal carcinoma	Test error	0.3745	Mean AUC: KNN and L1-SVM
Zhang et al.: Radiomic machine-learning classifiers for prognostic biomarkers of advanced nasopharyngeal carcinoma	Test error	0.4425	Mean AUC: KNN and SIS
Zhang et al.: Radiomic machine-learning classifiers for prognostic biomarkers of advanced nasopharyngeal carcinoma	Test error	0.4195	Mean AUC: KNN and DC
Zhang et al.: Radiomic machine-learning classifiers for prognostic biomarkers of advanced nasopharyngeal carcinoma	Test error	0.437	Mean AUC: KNN and EN-LOG
Zhang et al.: Radiomic machine-learning classifiers for prognostic biomarkers of advanced nasopharyngeal carcinoma	Test error	0.36	Mean AUC: KNN and RF
Zhang et al.: Radiomic machine-learning classifiers for prognostic biomarkers of advanced nasopharyngeal carcinoma	Test error	0.4805	Mean AUC: NB and L1-LOG
Zhang et al.: Radiomic machine-learning classifiers for prognostic biomarkers of advanced nasopharyngeal carcinoma	Test error	0.476	Mean AUC: NB and L1-SVM
Zhang et al.: Radiomic machine-learning classifiers for prognostic biomarkers of advanced nasopharyngeal carcinoma	Test error	0.3995	Mean AUC: NB and SIS
Zhang et al.: Radiomic machine-learning classifiers for prognostic biomarkers of advanced nasopharyngeal carcinoma	Test error	0.449	Mean AUC: NB and DC
Zhang et al.: Radiomic machine-learning classifiers for prognostic biomarkers of advanced nasopharyngeal carcinoma	Test error	0.468	Mean AUC: NB and EN-LOG
Zhang et al.: Radiomic machine-learning classifiers for prognostic biomarkers of advanced nasopharyngeal carcinoma	Test error	0.366	Mean AUC: NB and RF
Zhang et al.: Radiomic machine-learning classifiers for prognostic biomarkers of advanced nasopharyngeal carcinoma	Test error	0.4285	Mean AUC: LDA and L1-LOG
Zhang et al.: Radiomic machine-learning classifiers for prognostic biomarkers of advanced nasopharyngeal carcinoma	Test error	0.4225	Mean AUC: LDA and L1-SVM
Zhang et al.: Radiomic machine-learning classifiers for prognostic biomarkers of advanced nasopharyngeal carcinoma	Test error	0.44	Mean AUC: LDA and SIS
Zhang et al.: Radiomic machine-learning classifiers for prognostic biomarkers of advanced nasopharyngeal carcinoma	Test error	0.4095	Mean AUC: LDA and DC
Zhang et al.: Radiomic machine-learning classifiers for prognostic biomarkers of advanced nasopharyngeal carcinoma	Test error	0.577	Mean AUC: LDA and EN-LOG
Zhang et al.: Radiomic machine-learning classifiers for prognostic biomarkers of advanced nasopharyngeal carcinoma	Test error	0.4165	Mean AUC: LDA and RF
Zhang et al.: Radiomics features of multi-parametric MRI as novel prognostic factors in advanced nasopharyngeal carcinoma	Heat map reported w/ p-value	N/A	CET1-w_5_fos_median and T stage
Zhang et al.: Radiomics features of multi-parametric MRI as novel prognostic factors in advanced nasopharyngeal carcinoma	Heat map reported w/ p-value	N/A	CET1-w_5_fos_median and N stage
Zhang et al.: Radiomics features of multi-parametric MRI as novel prognostic factors in advanced nasopharyngeal carcinoma	Heat map reported w/ p-value	N/A	CET1-w_5_fos_median and overall stage
Zhang et al.: Radiomics features of multi-parametric MRI as novel prognostic factors in advanced nasopharyngeal carcinoma	Heat map reported w/ p-value	N/A	CET1-w_5_fos_median and hemoglobin
Zhang et al.: Radiomics features of multi-parametric MRI as novel prognostic factors in advanced nasopharyngeal carcinoma	Heat map reported w/ p-value	N/A	CET1-w_5_fos_median and platelet counts
Zhang et al.: Radiomics features of multi-parametric MRI as novel prognostic factors in advanced nasopharyngeal carcinoma	Heat map reported w/ p-value	N/A	CET1-w_1_GLCM_energy and T stage
Zhang et al.: Radiomics features of multi-parametric MRI as novel prognostic factors in advanced nasopharyngeal carcinoma	Heat map reported w/ p-value	N/A	CET1-w_1_GLCM_energy and N stage
Zhang et al.: Radiomics features of multi-parametric MRI as novel prognostic factors in advanced nasopharyngeal carcinoma	Heat map reported w/ p-value	N/A	CET1-w_1_GLCM_energy and overall stage
Zhang et al.: Radiomics features of multi-parametric MRI as novel prognostic factors in advanced nasopharyngeal carcinoma	Heat map reported w/ p-value	N/A	CET1-w_1_GLCM_energy and hemoglobin
Zhang et al.: Radiomics features of multi-parametric MRI as novel prognostic factors in advanced nasopharyngeal carcinoma	Heat map reported w/ p-value	N/A	CET1-w_1_GLCM_energy and platelet counts
Zhang et al.: Radiomics features of multi-parametric MRI as novel prognostic factors in advanced nasopharyngeal carcinoma	Heat map reported w/ p-value	N/A	CET1-w_5_GLCM_correlation and T stage
Zhang et al.: Radiomics features of multi-parametric MRI as novel prognostic factors in advanced nasopharyngeal carcinoma	Heat map reported w/ p-value	N/A	CET1-w_5_GLCM_correlation and N stage
Zhang et al.: Radiomics features of multi-parametric MRI as novel prognostic factors in advanced nasopharyngeal carcinoma	Heat map reported w/ p-value	N/A	CET1-w_5_GLCM_correlation and overall stage
Zhang et al.: Radiomics features of multi-parametric MRI as novel prognostic factors in advanced nasopharyngeal carcinoma	Heat map reported w/ p-value	N/A	CET1-w_5_GLCM_correlation and hemoglobin
Zhang et al.: Radiomics features of multi-parametric MRI as novel prognostic factors in advanced nasopharyngeal carcinoma	Heat map reported w/ p-value	N/A	CET1-w_5_GLCM_correlation and platelet counts
Zhang et al.: Radiomics features of multi-parametric MRI as novel prognostic factors in advanced nasopharyngeal carcinoma	Heat map reported w/ p-value	N/A	CET1-w_4_GLRLM_LRHGLE and T stage
Zhang et al.: Radiomics features of multi-parametric MRI as novel prognostic factors in advanced nasopharyngeal carcinoma	Heat map reported w/ p-value	N/A	CET1-w_4_GLRLM_LRHGLE and N stage
Zhang et al.: Radiomics features of multi-parametric MRI as novel prognostic factors in advanced nasopharyngeal carcinoma	Heat map reported w/ p-value	N/A	CET1-w_4_GLRLM_LRHGLE and overall stage
Zhang et al.: Radiomics features of multi-parametric MRI as novel prognostic factors in advanced nasopharyngeal carcinoma	Heat map reported w/ p-value	N/A	CET1-w_4_GLRLM_LRHGLE and hemoglobin
Zhang et al.: Radiomics features of multi-parametric MRI as novel prognostic factors in advanced nasopharyngeal carcinoma	Heat map reported w/ p-value	N/A	CET1-w_4_GLRLM_LRHGLE and platelet counts
Zhang et al.: Radiomics features of multi-parametric MRI as novel prognostic factors in advanced nasopharyngeal carcinoma	Heat map reported w/ p-value	N/A	CET1-w_5_GLRLM_RP and T stage
Zhang et al.: Radiomics features of multi-parametric MRI as novel prognostic factors in advanced nasopharyngeal carcinoma	Heat map reported w/ p-value	N/A	CET1-w_5_GLRLM_RP and N stage
Zhang et al.: Radiomics features of multi-parametric MRI as novel prognostic factors in advanced nasopharyngeal carcinoma	Heat map reported w/ p-value	N/A	CET1-w_5_GLRLM_RP and overall stage
Zhang et al.: Radiomics features of multi-parametric MRI as novel prognostic factors in advanced nasopharyngeal carcinoma	Heat map reported w/ p-value	N/A	CET1-w_5_GLRLM_RP and hemoglobin
Zhang et al.: Radiomics features of multi-parametric MRI as novel prognostic factors in advanced nasopharyngeal carcinoma	Heat map reported w/ p-value	N/A	CET1-w_5_GLRLM_RP and platelet counts
Zhang et al.: Radiomics features of multi-parametric MRI as novel prognostic factors in advanced nasopharyngeal carcinoma	Heat map reported w/ p-value	N/A	T2-w_Max3D and T stage
Zhang et al.: Radiomics features of multi-parametric MRI as novel prognostic factors in advanced nasopharyngeal carcinoma	Heat map reported w/ p-value	N/A	T2-w_Max3D and N stage
Zhang et al.: Radiomics features of multi-parametric MRI as novel prognostic factors in advanced nasopharyngeal carcinoma	Heat map reported w/ p-value	N/A	T2-w_Max3D and overall stage
Zhang et al.: Radiomics features of multi-parametric MRI as novel prognostic factors in advanced nasopharyngeal carcinoma	Heat map reported w/ p-value	N/A	T2-w_Max3D and hemoglobin
Zhang et al.: Radiomics features of multi-parametric MRI as novel prognostic factors in advanced nasopharyngeal carcinoma	Heat map reported w/ p-value	N/A	T2-w_Max3D and platelet counts
Zhang et al.: Radiomics features of multi-parametric MRI as novel prognostic factors in advanced nasopharyngeal carcinoma	Heat map reported w/ p-value	N/A	T2-w_3_fos_mean and T stage
Zhang et al.: Radiomics features of multi-parametric MRI as novel prognostic factors in advanced nasopharyngeal carcinoma	Heat map reported w/ p-value	N/A	T2-w_3_fos_mean and N stage
Zhang et al.: Radiomics features of multi-parametric MRI as novel prognostic factors in advanced nasopharyngeal carcinoma	Heat map reported w/ p-value	N/A	T2-w_3_fos_mean and overall stage
Zhang et al.: Radiomics features of multi-parametric MRI as novel prognostic factors in advanced nasopharyngeal carcinoma	Heat map reported w/ p-value	N/A	T2-w_3_fos_mean and hemoglobin
Zhang et al.: Radiomics features of multi-parametric MRI as novel prognostic factors in advanced nasopharyngeal carcinoma	Heat map reported w/ p-value	N/A	T2-w_3_fos_mean and platelet counts
Zhang et al.: Radiomics features of multi-parametric MRI as novel prognostic factors in advanced nasopharyngeal carcinoma	Heat map reported w/ p-value	N/A	T2-w_4_fos_mean and T stage
Zhang et al.: Radiomics features of multi-parametric MRI as novel prognostic factors in advanced nasopharyngeal carcinoma	Heat map reported w/ p-value	N/A	T2-w_4_fos_mean and N stage
Zhang et al.: Radiomics features of multi-parametric MRI as novel prognostic factors in advanced nasopharyngeal carcinoma	Heat map reported w/ p-value	N/A	T2-w_4_fos_mean and overall stage
Zhang et al.: Radiomics features of multi-parametric MRI as novel prognostic factors in advanced nasopharyngeal carcinoma	Heat map reported w/ p-value	N/A	T2-w_4_fos_mean and hemoglobin
Zhang et al.: Radiomics features of multi-parametric MRI as novel prognostic factors in advanced nasopharyngeal carcinoma	Heat map reported w/ p-value	N/A	T2-w_4_fos_mean and platelet counts
Zhang et al.: Radiomics features of multi-parametric MRI as novel prognostic factors in advanced nasopharyngeal carcinoma	C-index	0.69	Training cohort: Radiomic model based on CeT1 features and PFS
Zhang et al.: Radiomics features of multi-parametric MRI as novel prognostic factors in advanced nasopharyngeal carcinoma	C-index	0.648	Training cohort: Radiomic model based on T2 features and PFS
Zhang et al.: Radiomics features of multi-parametric MRI as novel prognostic factors in advanced nasopharyngeal carcinoma	C-index	0.758	Training cohort: Radiomic model based on CeT1 and T2 features and PFS
Zhang et al.: Radiomics features of multi-parametric MRI as novel prognostic factors in advanced nasopharyngeal carcinoma	C-index	0.724	Validation cohort: Radiomic model based on CeT1 features and PFS
Zhang et al.: Radiomics features of multi-parametric MRI as novel prognostic factors in advanced nasopharyngeal carcinoma	C-index	0.682	Validation cohort: Radiomic model based on T2 features and PFS
Zhang et al.: Radiomics features of multi-parametric MRI as novel prognostic factors in advanced nasopharyngeal carcinoma	C-index	0.737	Validation cohort: Radiomic model based on CeT1 and T2 features and PFS
Zhang et al.: Radiomics features of multi-parametric MRI as novel prognostic factors in advanced nasopharyngeal carcinoma	C-index	0.514	Training cohort: TNM staging system and PFS
Zhang et al.: Radiomics features of multi-parametric MRI as novel prognostic factors in advanced nasopharyngeal carcinoma	C-index	0.761	Training cohort: Radiomic model based on CeT1 features, T2 features, and TNM staging and PFS
Zhang et al.: Radiomics features of multi-parametric MRI as novel prognostic factors in advanced nasopharyngeal carcinoma	C-index	0.649	Training cohort: Clinical nomogram and PFS
Zhang et al.: Radiomics features of multi-parametric MRI as novel prognostic factors in advanced nasopharyngeal carcinoma	C-index	0.776	Training cohort: Radiomic model based on CeT1 features, T2 features, and clinical nomogram and PFS
Zhang et al.: Radiomics features of multi-parametric MRI as novel prognostic factors in advanced nasopharyngeal carcinoma	C-index	0.634	Validation cohort: TNM staging system and PFS
Zhang et al.: Radiomics features of multi-parametric MRI as novel prognostic factors in advanced nasopharyngeal carcinoma	C-index	0.728	Validation cohort: Radiomic model based on CeT1 features, T2 features, and TNM staging and PFS
Zhang et al.: Radiomics features of multi-parametric MRI as novel prognostic factors in advanced nasopharyngeal carcinoma	C-index	0.626	Validation cohort: Clinical nomogram and PFS
Zhang et al.: Radiomics features of multi-parametric MRI as novel prognostic factors in advanced nasopharyngeal carcinoma	C-index	0.724	Validation cohort: Radiomic model based on CeT1 features, T2 features, and clinical nomogram and PFS
Jansen et al.	Volume	9.02 ± 6.87	Tumor volume and pre-treatment scan
Jansen et al.	Volume	7.23 ± 6.22	Tumor volume and intra-treatment scan
Jansen et al.	Mean	0.34 ± 0.18	Ktrans and pre-treatment scan: Mean
Jansen et al.	Standard deviation	0.25 ± 0.11	Ktrans and pre-treatment scan: SD
Jansen et al.	Energy	0.34 ± 0.14	Ktrans and pre-treatment scan: E
Jansen et al.	Homogeneity	0.84 ± 0.04	Ktrans and pre-treatment scan: H
Jansen et al.	Mean	0.37 ± 0.22	Ktrans and intra-treatment scan: Mean
Jansen et al.	Standard deviation	0.25 ± 0.11	Ktrans and intra-treatment scan: SD
Jansen et al.	Energy	0.38 ± 0.19	Ktrans and intra-treatment scan: E
Jansen et al.	Homogeneity	0.83 ± 0.05	Ktrans and intra-treatment scan: H
Jansen et al.	Mean	0.29 ± 0.12	ve and pre-treatment scan: Mean
Jansen et al.	Standard deviation	0.15 ± 0.04	ve and pre-treatment scan: SD
Jansen et al.	Energy	0.30 ± 0.11	ve and pre-treatment scan: E
Jansen et al.	Homogeneity	0.84 ± 0.04	ve and pre-treatment scan: H
Jansen et al.	Mean	0.34 ± 0.19	ve and intra-treatment scan: Mean
Jansen et al.	Standard deviation	0.17 ± 0.07	ve and intra-treatment scan: SD
Jansen et al.	Energy	0.41 ± 0.22	ve and intra-treatment scan: E
Jansen et al.	Homogeneity	0.83 ± 0.06	ve and intra-treatment scan: H
Jansen et al.	Volume	9.68 ± 7.03	LC and pre-treatment scan (Tumor volume)
Jansen et al.	Volume	3.79 ± 0.73	LF and pre-treatment scan (Tumor volume)
Jansen et al.	Volume	7.70 ± 6.45	LC and intra-treatment scan (Tumor volume)
Jansen et al.	Volume	3.42 ± 0.91	LF and intra-treatment scan (Tumor volume)
Jansen et al.	Volume	-1.97 ± 3.13	LC and dif btwn pre- and intra-treatment scan (Tumor volume)
Jansen et al.	Volume	-0.37 ± 0.17	LF and dif btwn pre- and intra-treatment scan (Tumor volume)
Jansen et al.	Mean	0.34 ± 0.19	LC and pre-treatment scan (Ktrans - mean)
Jansen et al.	Mean	0.34 ± 0.01	LF and pre-treatment scan (Ktrans - mean)
Jansen et al.	Mean	0.38 ± 0.23	LC and intra-treatment scan (Ktrans - mean)
Jansen et al.	Mean	0.26 ± 0.13	LF and intra-treatment scan (Ktrans - mean)
Jansen et al.	Mean	0.04 ± 0.15	LC and dif btwn pre- and intra-treatment scan (Ktrans - mean)
Jansen et al.	Mean	-0.08 ± 0.14	LF and dif btwn pre- and intra-treatment scan (Ktrans - mean)
Jansen et al.	Standard deviation	0.26 ± 0.11	LC and pre-treatment scan (Ktrans - SD)
Jansen et al.	Standard deviation	0.20 ± 0.05	LF and pre-treatment scan (Ktrans - SD)
Jansen et al.	Standard deviation	0.25 ± 0.11	LC and intra-treatment scan (Ktrans - SD)
Jansen et al.	Standard deviation	0.27 ± 0.16	LF and intra-treatment scan (Ktrans - SD)
Jansen et al.	Standard deviation	-0.007 ± 0.12	LC and dif btwn pre- and intra-treatment scan (Ktrans - SD)
Jansen et al.	Standard deviation	-0.08 ± 0.14	LF and dif btwn pre- and intra-treatment scan (Ktrans - SD)
Jansen et al.	Energy	0.35 ± 0.15	LC and pre-treatment scan (Ktrans - E)
Jansen et al.	Energy	0.27 ± 0.08	LF and pre-treatment scan (Ktrans - E)
Jansen et al.	Energy	0.38 ± 0.19	LC and intra-treatment scan (Ktrans - E)
Jansen et al.	Energy	0.41 ± 0.30	LF and intra-treatment scan (Ktrans - E)
Jansen et al.	Energy	0.02 ± 0.11	LC and dif btwn pre- and intra-treatment scan (Ktrans - E)
Jansen et al.	Energy	0.14 ± 0.22	LF and dif btwn pre- and intra-treatment scan (Ktrans - E)
Jansen et al.	Homogeneity	0.84 ± 0.04	LC and pre-treatment scan (Ktrans - H)
Jansen et al.	Homogeneity	0.82 ± 0.03	LF and pre-treatment scan (Ktrans - H)
Jansen et al.	Homogeneity	0.83 ± 0.06	LC and intra-treatment scan (Ktrans - H)
Jansen et al.	Homogeneity	0.85 ± 0.04	LF and intra-treatment scan (Ktrans - H)
Jansen et al.	Homogeneity	-0.01 ± 0.04	LC and dif btwn pre- and intra-treatment scan (Ktrans - H)
Jansen et al.	Homogeneity	0.03 ± 0.04	LF and dif btwn pre- and intra-treatment scan (Ktrans - H)
Jansen et al.	Mean	0.29 ± 0.13	LC and pre-treatment scan (VE - mean)
Jansen et al.	Mean	0.28 ± 0.10	LF and pre-treatment scan (VE - mean)
Jansen et al.	Mean	0.35 ± 0.20	LC and intra-treatment scan (VE - mean)
Jansen et al.	Mean	0.26 ± 0.01	LF and intra-treatment scan (VE - mean)
Jansen et al.	Mean	0.05 ± 0.12	LC and dif btwn pre- and intra-treatment scan (VE- mean)
Jansen et al.	Mean	-0.01 ± 0.11	LF and dif btwn pre- and intra-treatment scan (VE - mean)
Jansen et al.	Standard deviation	0.16 ± 0.04	LC and pre-treatment scan (VE - SD)
Jansen et al.	Standard deviation	0.14 ± 0.01	LF and pre-treatment scan (VE - SD)
Jansen et al.	Standard deviation	0.17 ± 0.07	LC and intra-treatment scan (VE - SD)
Jansen et al.	Standard deviation	0.22 ± 0.01	LF and intra-treatment scan (VE - SD)
Jansen et al.	Standard deviation	0.01 ± 0.07	LC and dif btwn pre- and intra-treatment scan (VE - SD)
Jansen et al.	Standard deviation	0.08 ± 0.02	LF and dif btwn pre- and intra-treatment scan (VE - SD)
Jansen et al.	Energy	0.31 ± 0.12	LC and pre-treatment scan (VE - E)
Jansen et al.	Energy	0.28 ± 0.02	LF and pre-treatment scan (VE - E)
Jansen et al.	Energy	0.38 ± 0.21	LC and intra-treatment scan (VE - E)
Jansen et al.	Energy	0.65 ± 0.21	LF and intra-treatment scan (VE - E)
Jansen et al.	Energy	0.07 ± 0.16	LC and dif btwn pre- and intra-treatment scan (VE - E)
Jansen et al.	Energy	0.37 ± 0.23	LF and dif btwn pre- and intra-treatment scan (VE - E)
Jansen et al.	Homogeneity	0.84 ± 0.04	LC and pre-treatment scan (VE - H)
Jansen et al.	Homogeneity	0.84 ± 0.02	LF and pre-treatment scan (VE - H)
Jansen et al.	Homogeneity	0.82 ± 0.06	LC and intra-treatment scan (VE - H)
Jansen et al.	Homogeneity	0.91 ± 0.06	LF and intra-treatment scan (VE - H)
Jansen et al.	Homogeneity	-0.01 ± 0.06	LC and dif btwn pre- and intra-treatment scan (VE - H)
Jansen et al.	Homogeneity	0.06 ± 0.06	LF and dif btwn pre- and intra-treatment scan (VE - H)
Liu et al.	Accuracy	0.952	Classification of treatment response (T1 - ANN)
Liu et al.	Accuracy	0.939	Classification of treatment response (T1 - k-NN)
Liu et al.	Accuracy	0.904	Classification of treatment response (T2 - ANN)
Liu et al.	Accuracy	0.905	Classification of treatment response (T2 - k-NN)
Liu et al.	Accuracy	0.881	Classification of treatment response (DWI - ANN)
Liu et al.	Accuracy	0.929	Classification of treatment response (DWI - k-NN)
Liu et al.	Accuracy	0.909	Classification of treatment response (T1 - k-NN) - Validation
Liu et al.	Accuracy	0.909	Classification of treatment response (T2 - ANN) - Validation
Liu et al.	Accuracy	0.818	Classification of treatment response (T2 - ANN) - Validation
Liu et al.	Accuracy	0.727	Classification of treatment response (T2 - k-NN) - Validation
Liu et al.	Accuracy	0.818	Classification of treatment response (DWI - ANN) - Validation
Liu et al.	Accuracy	0.727	Classification of treatment response (DWI - k-NN) - Validation
Scalco et al.	Accuracy	80	Classification performance estimated with LDA for pre-RT features: ADC1
Scalco et al.	Accuracy	70	Classification performance estimated with LDA for pre-RT features: Ecc1
Scalco et al.	Accuracy	69	Classification performance estimated with LDA for pre-RT features: FD1_T2W-MRI
Scalco et al.	Accuracy	69	Classification performance estimated with LDA for pre-RT features: GLCM_cont1_T2W-MRI
Scalco et al.	Accuracy	65.5	Classification performance estimated with LDA for pre-RT features: o21_T2W-MRI
Scalco et al.	Accuracy	65.5	Classification performance estimated with LDA for pre-RT features: ent1_T2W-MRI
Scalco et al.	Accuracy	65.5	Classification performance estimated with LDA for pre-RT features: GLCM_corr1_T2W-MRI
Scalco et al.	Accuracy	82.8	Classification performance estimated with LDA for pre-RT features: ADC1 - FD1_T2W-MRI
Scalco et al.	Accuracy	79.3	Classification performance estimated with LDA for pre-RT features: GLCM_cont1_T2W-MRI - FD1_T2W-MRI
Scalco et al.	Accuracy	75.9	Classification performance estimated with LDA for pre-RT features: o21 - FD1_T2W-MRI
Scalco et al.	Accuracy	72.4	Classification performance estimated with LDA for pre-RT features: Ecc1 - FD1_T2W-MRI
Scalco et al.	Accuracy	72.4	Classification performance estimated with LDA for pre-RT features: o21 - GLCM_cont1_T2W-MRI
Scalco et al.	Accuracy	72.4	Classification performance estimated with LDA for pre-RT features: GLCM_corr1 – GLCM_cont1_T2w-MRI
Scalco et al.	Accuracy	68	Classification performance estimated with LDA for mid-RT features: delta o2
Scalco et al.	Accuracy	63.5	Classification performance estimated with LDA for mid-RT features: delta FD
Scalco et al.	Accuracy	64	Classification performance estimated with LDA for mid-RT features: delta ADC
Scalco et al.	Accuracy	68.2	Classification performance estimated with LDA for mid-RT features: delta o2 - delta FD
Scalco et al.	Accuracy	65.2	Classification performance estimated with LDA for mid-RT features: delta o2 - delta ADC
Scalco et al.	Accuracy	65	Classification performance estimated with LDA for mid-RT features: delta ADC - delta FD
Scalco et al.	Accuracy	81.8	Classification performance estimated with LDA for the best combination of variables, considering both pre-RT and mid-RT features
Scalco et al.	Accuracy	76	Classification performance estimated with LDA for the best combination of variables, considering both pre-RT and mid-RT features
Scalco et al.	Accuracy	76	Classification performance estimated with LDA for the best combination of variables, considering both pre-RT and mid-RT features
Farhidzadeh et al.	AUC	0.6	Prognosis-prediction for ReliefF feature selection for highly-enhancing sub-region
Farhidzadeh et al.	AUC	0.76	Prognosis-prediction for ReliefF feature selection for weakly-enhancing sub-region
Farhidzadeh et al.	AUC	0.41	Prognosis-prediction for Wrapper feature selection for highly-enhancing sub-region
Farhidzadeh et al.	AUC	0.5	Prognosis-prediction for Wrapper feature selection for weakly-enhancing sub-region
Thor et al.	AUC	0.76±0.11	Candidate trismus predictor of individual muscles and their candidate predictor: LP and Dmean
Thor et al.	AUC	0.85±0.09	Candidate trismus predictor of individual muscles and their candidate predictor: M and Dmean
Thor et al.	AUC	0.72 (0.12)	Candidate trismus predictor of individual muscles and their candidate predictor: M and HC GLCM
Thor et al.	AUC	0.71 (0.11)	Candidate trismus predictor of individual muscles and their candidate predictor: M and Histogram
Thor et al.	AUC	0.70 (0.12)	Candidate trismus predictor of individual muscles and their candidate predictor: M and Sum Avg GLCM
Thor et al.	AUC	0.77±0.11	Candidate trismus predictor of individual muscles and their candidate predictor: MP and Dmean
Thor et al.	AUC	0.78 (0.12)	Candidate trismus predictor of individual muscles and their candidate predictor: MP and HC GLCM
Thor et al.	AUC	0.68 (0.12)	Candidate trismus predictor of individual muscles and their candidate predictor: T and Skewness Histogram
